# Supplementary material for: Targeted Genome Replacement via Homology-directed Repair in Non-dividing Cardiomyocytes
Source: Sci Rep. 2017 Aug 24;7:9363. doi: 10.1038/s41598-017-09716-x (PMC5571012; doi:10.1038/s41598-017-09716-x)
Supplement: Supplementary file 2 — Supplemental Table [file 41598_2017_9716_MOESM2_ESM.xlsx]

## Sheet: Sheet1
Oligo DNA		sequence (5'-3')	Purpose
BamHI_Actb_F	primer	GGATCCtacccaggcattgctgacagga	cloning for pCAG-EGxxFP vector, Cel-I assay to detect genomic cleavage at Actb locus
EcoRI_Actb_R	primer	GAATTCtgggggatgtttgctccaacca	cloning for pCAG-EGxxFP vector, Cel-I assay to detect genomic cleavage at Actb locus
XbaI_Actb_N_arm_F	primer	TCTAGACttcgagcaggagatggcca	cloning of 5'-terminal homology arm of Actb
BamHI_Actb_N_arm_R	primer	GGATCCgaagcacttgcggtgcacgat	cloning of 5'-terminal homology arm of Actb
KpnI_Actb_C_arm_F	primer	GGTACCgcggactgttactgagctgcgt	cloning of 3'-terminal homology arm of Actb
EcoRI_Actb_C_arm_R	primer	GAATTCcaaggcctagcccaccctaga	cloning of 3'-terminal homology arm of Actb
Actb_KI_F	primer	atcctgaccgagcgtggctaca	Confirmation of EGFP knock-in at Actb locus
Actb_KI_EGFP_R	primer	tagcggctgaagcactgcac	Confirmation of EGFP knock-in at Actb locus
Actb_KI_tdT_F	primer	atcctgaccgagcgtggctaca	Confirmation of tdTomato knock-in at Actb locus (similar with Actb_KI_F)
Actb_KI_tdT_R	primer	tgccatgccccaggaacaggtg	Confirmation of tdTomato knock-in at Actb locus
Actb #1	sgRNA	GAAGCACTTGCGGTGCACGA	sgRNA sequence targeting 3'-terminal of Actb
Actb #2	sgRNA	AGTCCGCCTAGAAGCACTTG	sgRNA sequence targeting 3'-terminal of Actb
Actb #3	sgRNA	CGTGCACCGCAAGTGCTTCT	sgRNA sequence targeting 3'-terminal of Actb
Actb #4	sgRNA	GCACTTGCGGTGCACGATGG	sgRNA sequence targeting 3'-terminal of Actb
Myl2_exon7_#1	sgRNA	TCACCTGAGGCTGTGGTTCA	sgRNA sequence targeting exon 7 of Myl2
Myl2_exon7_#2	sgRNA	GTCACCTGAGGCTGTGGTTC	sgRNA sequence targeting exon 7 of Myl2
Myl2_exon7_#3	sgRNA	GGTCCACATCATTACCCACG	sgRNA sequence targeting exon 7 of Myl2
Myl2_exon7_#4	sgRNA	TGAGGCTGTGGTTCAGGGCT	sgRNA sequence targeting exon 7 of Myl2
BamHI_Myl2_F	primer	GGATCCtcagatcaccccggtgagta	cloning for pCAG-EGxxFP vector, Cel-I assay to detect genomic cleavage at Myl2 locus
EcoRI_Myl2_R	primer	GAATTCtcccaatggctggagtgtgc	cloning for pCAG-EGxxFP vector, Cel-I assay to detect genomic cleavage at Myl2 locus
XbaI_Myl2_exon7_N_arm_F	primer	TCTAGAtgcctctctgcctctctgcctct	cloning of 5'-terminal homology arm of Myl2 exon7
BamHI_Myl2_exon7_N_arm_Rv	primer	GGATCCgtccttctcttctccgtgggtaat	cloning of 5'-terminal homology arm of Myl2 exon7
KpnI_Myl2_exon7_C_arm_F	primer	GGTACCgccctgaaccacagcctcaggtga	cloning of 3'-terminal homology arm of Myl2 exon7
EcoRI_Myl2_exon7_C_arm_R	primer	GAATTCagagtttgagggttctgatcctt	cloning of 3'-terminal homology arm of Myl2 exon7
Myl2_KI_tdT_F	primer	tgagctcatggagatccacc	Confirmation of tdTomato knock-in at Myl2 locus
Myl2_KI_tdT_R	primer	gtagatggtcttgaactccacca	Confirmation of tdTomato knock-in at Myl2 locus
NheI_Tnnt2_F	primer	GCTAGCacaccttgttcgaggaggagttgt	Cel-I assay to detect genomic cleavage at Tnnt2 locus
EcoRV_Tnnt2_R	primer	GATATCacctcccatgtggatgtggccaag	Cel-I assay to detect genomic cleavage at Tnnt2 locus
Tnnt2 #1	sgRNA	GTCTTCATTCAGGTGGTCGA	sgRNA sequence targeting Tnnt2
Tnnt2 #2	sgRNA	ACAGTTGGTTGGGTGGCCCC	sgRNA sequence targeting Tnnt2
LacZ	sgRNA	TGCGAATACGCCCACGCGAT	sgRNA sequence targeting LacZ
Tnnt2_DK210_F	primer	acagggtctcactgtatagccctgg	Confirmation of genomic repair at Tnnt2 locus
Tnnt2_DK210_R	primer	ttggagacggaccagtgcatg	Confirmation of genomic repair at Tnnt2 locus
Tnnt2_KI_P1	primer	cctaagccccagacctatgc	genotype for Tnnt2 knock-in mice
Tnnt2_KI_P2	primer	ggttcctccccgtccc	genotype for Tnnt2 knock-in mice
Cas9_KI_F	primer	tcgtgttcgtgcaagttgag	genotype for Cas9 knock-in mice (short arm)
Cas9_KI_R1	primer	cccataaggtcatgtactgggcat	genotype for Cas9 knock-in mice (CAG promoter)
Cas9_KI_R2	primer	agacatccacctggaaacca	genotype for Cas9 knock-in mice (long arm)
